# Supplementary material for: Integrating and optimizing tonabersat in standard glioblastoma therapy: A preclinical study
Source: PLoS One. 2024 Mar 15;19(3):e0300552. doi: 10.1371/journal.pone.0300552 (PMC10942024; doi:10.1371/journal.pone.0300552)
Supplement: S4 Fig — (ZIP) [file pone.0300552.s004.zip]

Archive with 1 entries (1 files):
- S1_Fig4.tif
