# Supplementary material for: Integrating and optimizing tonabersat in standard glioblastoma therapy: A preclinical study
Source: PLoS One. 2024 Mar 15;19(3):e0300552. doi: 10.1371/journal.pone.0300552 (PMC10942024; doi:10.1371/journal.pone.0300552)
Supplement: S1 Table — Rats were immediately euthanized when clinical and behavioral signs were observed. (ZIP) [file pone.0300552.s005.zip › S1_Table1.xlsx]

## Sheet: Blad1
Treatment group (*)	Rat name	Age (weeks)	weight at inoculation (g)	Days until GB confirmation	weight at humane endpoint (g)	Day of euthanasia (**)	humane endpoints
Control group (ST)	TE_R2_B2_L1R0	9.9	151	9	124	Day 18	Pathological changes observed using brain MRI (tumor spread via ventricle), clinical signs caused by GB growth (reduced activity, grooming, balance problems)
Control group (ST)	TE_R2_B7_L0R1	10	142	8	137	Day 24	Pathological changes observed using brain MRI (tumor > 8 mm and tumor spread via ventricle), clinical signs caused by GB growth (reduced activity, grooming, hunchback posture)
Control group (ST)	TE_R2_B9_L1R0	11.4286	147	9	148	Day 12	Clinical signs caused by GB growth (reduced activity, grooming, signs of aggression)
Control group (ST)	TE_R3_B1_L1R0	10.1	156	10	158	Day 24	Pathological changes observed using brain MRI (tumor > 8mm and tumor spread via ventricle), clinical signs caused by GB growth (reduced activity, grooming, hunchback posture)
Control group (ST)	TE_R3_B1_L0R0	10.1	152	10	119	Day 18	Weight loss, clinical signs caused by GB growth (reduced activity, grooming, balance problems, hunchback posture)
Control group (ST)	Opt2_B4_L0R0	10	150	12	150	Day 24	Pathological changes observed using brain MRI, clinical signs caused by GB growth (reduced activity, epileptic seizures)
Control group (ST)	Opt3_B2_L0R1	11.1	145	10	153	Day 24	Pathological changes observed using brain MRI, clinical signs caused by GB growth (reduced activity, grooming, hunchback posture)
Tonabersat + TMZ	TE_R1_B1_L1R0	9.7	139	12	117	Day 9	Weight loss, clinical signs caused by GB growth (reduced activity, grooming, hunchback posture)
Tonabersat + TMZ	TE_R1_B2_L1R0	10	140	9	138	Day 15	Pathological changes observed using brain MRI, clinical signs caused by GB growth (reduced activity, epileptic seizures)
Tonabersat + TMZ	TE_R2_B1_L1R0	10	145	9	142	Day 12	Pathological changes observed using brain MRI, clinical signs caused by GB growth (reduced activity, grooming)
Tonabersat + TMZ	TE_R2_B8_L0R0	10	148	8	139	Day 15	Pathological changes observed using brain MRI, clinical signs caused by GB growth (reduced activity, grooming)
Tonabersat + TMZ	TE_R3_B1_L0R1	10	148	10	144	Day 9	Pathological changes observed using brain MRI, clinical signs caused by GB growth (reduced activity, grooming, hunchback posture)
Tonabersat + TMZ	TE_R3_B8_L1R0	10	154	9	150	Day 12	Pathological changes observed using brain MRI, clinical signs caused by GB growth (reduced activity, grooming)
Tonabersat + RT	TE_R1_B2_L0R1	10	137	10	145	Day 30	Pathological changes observed using brain MRI
Tonabersat + RT	TE_R2_B1_L0R1	10	146	9	147	Day 24	Pathological changes observed using brain MRI
Tonabersat + RT	TE_R2_B2_L0R0	10	141	9	135	Day 24	Pathological changes observed using brain MRI, clinical signs caused by GB growth (reduced activity, grooming)
Tonabersat + RT	TE_R3_B2_L1R0	10	150	10	156	Day 21	Pathological changes observed using brain MRI, clinical signs caused by GB growth (reduced activity, grooming, epileptic seizures)
Tonabersat + RT	TE_R3_B3_L1R0	10	166	41	179	Day 27	Pathological changes observed using brain MRI, clinical signs caused by GB growth (reduced activity, grooming)
Tonabersat + RT	TE_R3_B3_L0R1	10	149	32	157	Day 27	Pathological changes observed using brain MRI, clinical signs caused by GB growth (reduced activity, grooming)
Tonabersat + RT	TE_R3_B6_L1R0	10	160	12	134	Day 24	Pathological changes observed using brain MRI, clinical signs caused by GB growth (reduced activity, grooming)
Tonabersat + ST	TE_R1_B2_L1R1	10	139.5	15	152	Day 27	Pathological changes observed using brain MRI
Tonabersat + ST	TE_R2_B2_L0R1	10	145	9	147	Day 24	Pathological changes observed using brain MRI, clinical signs caused by GB growth (reduced activity, grooming, hunchback posture)
Tonabersat + ST	TE_R2_B3_L0R1	10	144	9	152	Day 30	Pathological changes observed using brain MRI, clinical signs caused by GB growth (reduced activity, grooming)
Tonabersat + ST	TE_R2_B4_L1R0	10	155	9	174	Day 30	Pathological changes observed using brain MRI
Tonabersat + ST	TE_R2_B4_L0R0	10	145	9	147	Day 27	Pathological changes observed using brain MRI, clinical signs caused by GB growth (reduced grooming)
Tonabersat + ST	TE_R3_B6_L0R1	10	153	12	175	Day 24	Pathological changes observed using brain MRI, clinical signs caused by GB growth (reduced activity, grooming)
Tonabersat + ST	TE_R3_B8_L0R1	10	158	10	154	Day 24	Pathological changes observed using brain MRI, clinical signs caused by GB growth (reduced grooming)
Tonabersat 5/7	TAS_R1_B2_L0R0	10	138.5	9	158	Day 30	Pathological changes observed using brain MRI, clinical signs caused by GB growth (reduced activity)
Tonabersat 5/7	TAS_R2_B8_L0R1	10	153	9	135	Day 27	Weight loss, clinical signs caused by GB growth (reduced activity, grooming, balance problems)
Tonabersat 5/7	TAS_R2_B9_L0R1	10	143	8	137	Day 27	Pathological changes observed using brain MRI, clinical signs caused by GB growth (reduced activity, grooming)
Tonabersat 5/7	TAS_R3_B2_L0R0	10	146	10	150	Day 27	Pathological changes observed using brain MRI, clinical signs caused by GB growth (reduced grooming)
Tonabersat 5/7	TAS_R3_B7_L1R0	10	160	9	143	Day 21	Pathological changes observed using brain MRI (tumor spread via ventricle), clinical signs caused by GB growth (reduced grooming)
Tonabersat during RT	TAS_R2_B5_L0R0	10	149	8	149	Day 24	Pathological changes observed using brain MRI, clinical signs caused by GB growth (reduced activity, grooming, epileptic seizures, balance problems)
Tonabersat during RT	TAS_R2_B7_L1R1	10	150	14	110	Day 15	Weight loss, clinical signs caused by GB growth (reduced activity, grooming, epileptic seizures, balance problems)
Tonabersat during RT	TAS_R2_B9_L0R0	10	145	9	160	Day 21	Pathological changes observed using brain MRI
Tonabersat during RT	TAS_R3_B5_L1R0	10	151	10	169	Day 21	Pathological changes observed using brain MRI, clinical signs caused by GB growth (reduced activity, grooming, epileptic seizures)
Tonabersat during RT	TAS_R3_B5_L0R1	10	148	10	165	Day 24	Pathological changes observed using brain MRI, clinical signs caused by GB growth (reduced grooming)
Tonabersat during RT	TAS_R3_B8_L0R0	10	148	9	173	Day 24	Pathological changes observed using brain MRI, clinical signs caused by GB growth (reduced activity, grooming)
Tonabersat after RT	TAS_R2_B5_L1R1	10	146	10	150	Day 24	Pathological changes observed using brain MRI, clinical signs caused by GB growth (reduced activity, grooming, epileptic seizures)
Tonabersat after RT	TAS_R2_B5_L1R0	10	152	8	165	Day 27	Pathological changes observed using brain MRI
Tonabersat after RT	TAS_R2_B8_L1R0	10	152	9	152	Day 27	Pathological changes observed using brain MRI, clinical signs caused by GB growth (reduced activity, grooming, balance problems)
Tonabersat after RT	TAS_R3_B5_L0R0	10	162	10	129	Day 18	Weight loss, clinical signs caused by GB growth (reduced activity, grooming, balance problems)
Tonabersat after RT	TAS_R3_B6_L0R0	10	146	17	155	Day 27	Pathological changes observed using brain MRI, clinical signs caused by GB growth (reduced activity, grooming)
Tonabersat after RT	TAS_R3_B7_L0R1	10	156	9	133	Day 24	Weight loss, pathological changes observed using brain MRI, clinical signs caused by GB growth (reduced activity, grooming, hunchback posture)
			(*) Abbreviations: standard of care (ST), Temozolomide (TMZ), radiotherapy (RT)
			(**) Day 0 = Day of GB confirmation
